# Supplementary material for: The Role of Index of Microcirculatory Resistance in Left Anterior Descending Artery ST Segment Elevation Myocardial Infarction Patients after Primary Percutaneous Coronary Intervention
Source: J Clin Med. 2024 Mar 29;13(7):1989. doi: 10.3390/jcm13071989 (PMC11012837; doi:10.3390/jcm13071989)
Supplement: Supplementary file 1 [file jcm-13-01989-s001.zip]

Archive with 1 entries (1 files):
- jcm-2885563-supplementary.xlsx
