# Supplementary material for: The Role of Index of Microcirculatory Resistance in Left Anterior Descending Artery ST Segment Elevation Myocardial Infarction Patients after Primary Percutaneous Coronary Intervention
Source: J Clin Med. 2024 Mar 29;13(7):1989. doi: 10.3390/jcm13071989 (PMC11012837; doi:10.3390/jcm13071989)
Supplement: Supplementary file 1 [file jcm-13-01989-s001.zip › jcm-2885563-supplementary.xlsx]

## Sheet: STEMI,LAD
PCI Date	1: STEMI 2: NSTEMI 3: UA	Sex 1 : 남 0 : 여	Age	Height	Weight	BMI	BSA	SBP	DBP	HR	HTN 0 : - 1 : +	DM 0 : - 1 : +	Dyslipidemia 0 : - 1 : +	Prior PCI or CABG	Smoking 0:Non 1:smoker	aspirin	clopidogrel	ticagrelor	prasugrel	ARB or ACEi	BB	Statin	WBC count x 103/㎕	Hb g/dL	Hct %	Platelet count x 103/㎕	Neutrophil %	Glucose	HbA1c	BUN	Creatinine	AST	ALT	T chol	TG	HDL	LDL	peak CK	peak CK-MB	peak Trop I	DTB time minutes	STH time minutes	STB time minutes	MVD 1:1VD 2:2VD 3:3VD	MVD 1:MVD 0:SVD	Location, 1:LAD, 2:LCX , 3:RCA, 4:LM	LAD 1 : LAD	LCX 1 : LCX	RCA 1 : RCA
2011-08-02	1	0	71	157	57	23.12	1.58				1	0	0	0	0	1	1		0	0	1	1	9.02	13		285	7.7	119	5.7	12	0.3			197	162	48	128		300	50	32	307	339	1	0	1	1	0	0
2010-12-19	1	1	74	160	70	27.34	1.76				0	0	0	1	1	1	0		0	1	1	1	15.33	10.7		510	7.5	180	6.7	17	0.7			154	112	46	90		181.7	50	68	327	395	1	0	1	1	0	0
2007-10-10	1	1	60	178	80	25.25	1.99	160	100	91	1	0	0		1	1	1			1	1	1	11.6	18.5	53.7	219		155		19.6	1	98	47	201	73	88	99	6985	427	5.9	80		380	1	0	1	1	0	0
2012-06-12	1	1	61	170	75	25.95	1.88				0	1	0	0	1	1	1		0	1	1	1	12.67	15		206	8.4	184	7.2	21	0.9			212	138	51	100		247	40	65	60	125	2	1	1	1	0	0
2012-01-24	1	0	68	162	72	27.43	1.8				1	0	0	0	0	1	1		0	1	1	1	10.79	13.7		172	8.6	193	9999	18	0.66			161	113	45	108		300	50	50	397	447	1	0	1	1	0	0
2012-07-26	1	1	46	172	73	24.68	1.87				0	0	0	0	1	1	1		0	0	1	1	13.8	16.1		289	8.3	132	9999	12	1			236	133	42	163		300	40	49	126	175	1	0	1	1	0	0
2006-07-26	1	1	69	170	68	23.53	1.79	110	80	78	0	0	1		1	1	1			1	1	1	12.2	12.9	36.9	224		239		25.6	0.9	233	32	149	38	37	104	4923	500	21	54		654	1	0	1	1	0	0
2008-08-15	1	1	54	162	58	22.1	1.62	100	70	72	0	0	0		1	1	1			1	1	1	14.7	16	49	369		140		18.9	1.4	25	18	169	52	37	122	5500	500	5	44		74	1	0	1	1	0	0
2011-04-15	1	0	74	155	62	25.81	1.63				1	0	0	0	0	1	1		0	1	0	1	10.12	10		358	7.6	111	5.5	24	2			175	50	34	133		300	50	47	773	820	1	0	1	1	0	0
2008-07-05	1	0	81	148	50	22.83	1.43	100	60	58	1	0	0		0	1	1			1	1	1	10.5	9.9	28.8	271				11.6	0.8			192				3378	430	9	48		168	2	1	1	1	0	0
2012-02-02	1	1	48	158	58	23.23	1.6				0	0	0	0	1	1	1		0	1	1	1	13.52	15.9		261	8.5	126	8.6	9	0.7			201	52	48	133		300	50	38	247	285	1	0	1	1	0	0
2008-01-13	1	1	68	158	57	22.83	1.58	165	80	106	0	1	1		1	1	1			1	1	1	15	16.3	48.5	215		277		7.8	1	104	37	243	145	59	155	4978	400	8.9	80		440	1	0	1	1	0	0
2011-03-18	1	0	53	159	76	30.06	1.83				1	0	0	0	0	1	1		0	1	1	1	6.46	13.4		305	7.4	100	5.6	13	0.5			210	76	57	142		300	50	421	910	1331	1	0	1	1	0	0
2013-02-10	1	1	53	173	76	25.39	1.91				0	0	0	0	1	1	1		0	1	1	1	6.87	15.8		197	8	198	6.3	15	0.7			244	308	35	154		256.7	40	161	69	230	2	1	1	1	0	0
2013-03-20	1	1	73	167	90	32.27	2.04				0	1	0	0	1	1	1		0	1	1	1	7.78	13		171	9.3	315	10.9	24	0.89			243	45	55	171		262	40	52	95	147	1	0	1	1	0	0
2015-11-09	1	1	45	172	99	33.46	2.17	149	84	99	1	0	1		1	1	1			1	1	1	12	17	48	243		317		8.3	0.9	71	82	199	453	30	115	386	264	50	59		779	1	0	1	1	0	0
2015-10-25	1	1	51	169	74	25.91	1.86	130	60	72	0	0	0		1	1	1			1	1	1	11.5	15.7	49	208		130		20.4	0.9	50	32	203	84	50	136	4636	816	50	57		207			1	1	0	0
2011-07-31	1	1	65	160	64	25	1.69				0	1	0	0	1	1	1		0	1	1	1	7.2	13.7		186	7.7	252	6.8	25	0.8			164	88	46	102		300	50	54	187	241	2	1	1	1	0	0
2011-11-23	1	1	69	160	65	25.39	1.7				1	1	0	0	1	1	1		0	0	1	1	8.4	14.8		197	7.9	139	6.2	15	0.6			159	58	51	107		300	50	50	29	79	1	0	1	1	0	0
2007-09-15	1	1	67	167	66	23.67	1.75	95	65	70	0	0	1		1	1	1			1	0	1	7.5	10.8	32.2	196		103		12.9	1.1	28	23	190	51	40	140	4614	380	9.6	90		120	2	1	1	1	0	0
2013-11-07	1	1	34	176	79	25.5	1.97				0	0	1	0	1	1	0		1	1	1	1	14.92	15.1		352	7.6	178	5.9	12.4	1.07			418	125	41	324		300	40	47	31	78	2	1	1	1	0	0
2015-12-15	1	1	76	170	68	23.53	1.79	100	50	86	0	0	1		1	1	1			1	1	1	10.1	14	44	254		155		22.9	0.9	41	18	140	40	36	96	1290	648	50	57		155	1	0	1	1	0	0
2007-06-13	1	1	69	170	70	24.22	1.82	146	90	67	1	0	0		1	1	1			1	1	1	7.7	15.4	44	198		117		17.9	1.1	33	28	132	140	42	62	3457	288	12.3	58		235	2	1	1	1	0	0
2013-04-18	1	1	59	161	70	27.01	1.77				1	0	0	0	1	1	1		0	1	1	1	16.53	15.6		311	8.1	149	6.8	16	0.8			188	88	43	132		218.8	40	35	326	361	1	0	1	1	0	0
2008-03-19	1	1	40	175	78	25.47	1.95	127	61	59	0	0	1		1	1	1			1	1	1	16.7	15.1	43	210		143		16.8	0.7	30	27	161	173	35	90	4142	411	5.3	85		310	1	0	1	1	0	0
2008-12-20	1	1	47	167	71	25.46	1.81	144	96	61	0	0	1		1	1	1			1	1	1	11.8	16	48.6	251		110		12	1	29	28	135	135	32	80	341	488	4.6	80		380	2	1	1	1	0	0
2011-04-28	1	1	44	182	84	25.36	2.06				0	1	0	0	0	1	1		0	1	1	1	12.13	13.4		292	7.2	180	8	18	0.8			172	154	38	113		145.2	50	50	244	294	1	0	1	1	0	0
2006-03-03	1	1	54	170	79	27.34	1.93	160	100	84	1	0	0		1	1	1			1	1	1	11.1	14	44	245		130		18.9	0.7	242	68	208	88	46	144	2990	264	3	105		297	2	1	1	1	0	0
2013-03-28	1	1	48	174	73	24.11	1.88				0	0	0	0	0	1	1		0	1	1	1	10.63	16.6		293	6.5	116	5	18	0.8			167	72	56	106		300	40	69	231	300	1	0	1	1	0	0
2007-04-03	1	1	32	173	64	21.38	1.75	120	71	100	0	1	0		1	1	1			1	0	1	15.5	16.2	47.6	267		402		13.4	1.2	19	31	161	110	49	89	8015	414	0.1	160		280	1	0	1	1	0	0
2013-05-14	1	0	63	150	58	25.78	1.55	100	60	60	0	1	0		0	1	1			1	1	1	8.8	11.1	33.6	211		262		15.9	0.8	17	12	219	88	43	158	81	131	50	52		177	2	1	1	1	0	0
2011-02-01	1	1	53	167	77	27.61	1.89				0	0	0	0	1	1	1		0	1	1	1	7.42	15.8		324	6.4	120	6	14	0.6			239	142	41	167		60.4	50	66	729	795	1	0	1	1	0	0
2012-04-30	1	1	58	178	60	18.94	1.72				0	0	0	0	1	1	1		0	1	1	1	11.2	17.1		321	7.4	107	9999	13	1			217	36	42	155		610	40	37	9999	9999	2	1	1	1	0	0
2011-07-25	1	1	58	171	85	29.07	2.01				1	0	0	0	1	1	1		0	1	1	1	10.13	14.5		177	7.5	110	9999	15	1.1			196	242	44	123		287.5	50	28	123	151	1	0	1	1	0	0
2006-12-01	1	1	45	176	78	25.18	1.95	120	83	83	0	0	0		1	1	1			1	1	1	13.4	15.4	45.1	229		170		13.6	1.2	36	55	171	43	47	115	7516	500	12.5	83		203	2	1	1	1	0	0
2007-08-22	1	1	51	178	86	27.14	2.06	100	70	94	0	0	1		1	1	0			1	1	1	13.5	15	44	407		132		15.6	1.2	50	83	135	135	30	78	4320	421	6	37		157	1	0	1	1	0	0
2018-02-04	1	1	57	170	83	28.72	1.98	120	50	86	0	0	0		1	1	1			1	1	1	14.5	14	41	571		172		14.3	0.99	17	24	132	112	40	70		303	50	56		116	1	0	1	1	0	0
2009-01-21	1	1	63	172	75	25.35	1.89	150	80	72	0	0	1		1	1	1			1	1	1	9.5	13.4	39.4	209		177		15.1	1.3	45	33	94	56	39	44	286	307	1.3	70		250	1	0	1	1	0	0
2013-01-11	1	1	76	154	54	22.77	1.52	170	100	82	1	0	0		1	1	1			1	1	1	9.9	14.1	41.9	252		108		12	1	25	25	227	133	44	156	510	300	50	280		340	2	1	1	1	0	0
2011-03-21	1	0	77	145	50	23.78	1.42				0	1	0	0	0	1	1		0	1	1	1	8.45	14		267	7.3	235	7.2	15	0.5			185	229	38	82		6.55	3.041	694	53	747	1	0	1	1	0	0
2011-08-24	1	1	69	174	70	23.12	1.84				0	0	0	0	1	1	1		0	0	0	1	12.17	14.5		299	7.7	105	5.5	12	0.8			180	137	40	125		300	50	36	198	234	2	1	1	1	0	0
2016-02-11	1	1	55	172	84	28.39	2	130	90	90	0	0	0		0	1	1			1	1	1	8.4	14.8	45.1	237		197		13.3	0.91	28	44	188	69	43	135	1577	304	50	58		111	1	0	1	1	0	0
2007-05-16	1	1	37	180	100	30.86	2.24	130	90	54	0	0	1		1	1	1			1	1	1	9.9	15.8	44.8	310		144		11.8	1	35	40	222	273	49	118	8155	500	25	80		260	2	1	1	1	0	0
2006-01-08	1	1	43	165	65	23.88	1.73	117	64	82	1	0	0		1	1	1			1	1	1	18.5	14	44	296		132		16	0.8	330	72	119	49	46	61	7476	500	6	80		260	1	0	1	1	0	0
2008-03-20	1	1	48	167	68	24.38	1.78	138	80	72	1	0	0		1	1	1			1	1	1	5.8	12	36	168		121		20	1.9	21	41	183	163	42	108	6896	500	5	90		219	1	0	1	1	0	0
2013-05-30	1	0	75	150	43	19.11	1.34	100	60	72	1	1	0		0	1	1			1	1	1	15.9	11.8	35.3	219		269		10.9	1.2	339	79	198	109	49	127	241	40	2	58		222	3	1	1	1	0	0
2005-10-27	1	1	51	178	81	25.56	2	140	80	84	0	0	0		1	1	1			1	1	1	18.18	16	45	240		147		13	1	27	41	215	114	44	148	2491	362	9	55		150	1	0	1	1	0	0
2011-01-17	1	1	51	175	61	19.92	1.72				0	0	0	0	1	1	1		0	1	1	1	21.94	14.8		239	8.9	136	5.5	21	1			162	81	42	108		300	50	51	126	177	1	0	1	1	0	0
2013-06-06	1	0	51	162	57	21.72	1.6				0	0	0	0	1	1	1		0	1	1	1	10.04	13.5		371	8.3	436	14.3	14	0.5			227	45	62	149		300	40	55	185	240	2	1	1	1	0	0
2016-03-29	1	1	43	170	68	23.53	1.79	131	96	93	0	0	0		0	1	1			1	1	1	13.8	14.3	44.6	180		139		13.3	0.81	43	40	205	130	44	145	2509	384	50	58		625	1	0	1	1	0	0
2007-01-14	1	1	61	165	58	21.3	1.63	130	80	72	0	0	0		1	1	1			1	1	1	10.7	15.9	45.7	247		189		20.3	0.9	18	16	200	260	35	113	1006	135	1.7	120		190	3	1	1	1	0	0
2008-11-29	1	1	58	168	72	25.51	1.83	191	107	72	1	1	1		1	1	1			1	1	1	10	15.3	44.5	228		183	7.5	18.2	1.2	47	44	228	63	54	161	204	500	7	90		150	1	0	1	1	0	0
2014-10-14	1	1	56	171	67	22.91	1.78	100	60	43	0	0	0		0	1	1			1	1	1	14.93	14.3	41.8	194		182		13.1	1.11	24	21	182	54	48	124	3972	300	50	59		119	1	0	1	1	0	0
2014-09-26	1	1	36	189	103	28.83	2.33	130	80	81	0	0	1		1	1	1			1	1	1	14.6	14.4	42.5	333		110		15.1	1.14	37	47	195	52	56	128	289	279.7	50	70		220	1	0	1	1	0	0
2012-06-14	1	1	63	163	64	24.09	1.7				1	1	0	0	1	1	1		0	1	1	1	14.3	12.9		277	8.5	247	7	20	0.55			147	89	45	94		300	40	39	168	207	2	1	1	1	0	0
2015-11-20	1	1	54	178	63	19.88	1.76	150	70	95	0	0	0		1	1	1			1	1	1	7.9	13	39.9	192		247		15.3	1.07	27	12	213	164	66	114	69	153	50	44		224	1	0	1	1	0	0
2013-10-25	1	1	39	160	70	27.34	1.76	164	119	115	1	0	0		1	1	1			1	1	1	12.1	16.6	48.7	235		154		9	1.1	91	43	220	149	46	144	668	300	50	58		264	1	0	1	1	0	0
2007-12-26	1	1	52	163	51	19.2	1.52	140	90	20	0	0	1		1	1	1			1	0	1	10	15.5	45.6	342		128		19.3	0.8	30	14	142	65	35	95	1500	119	2.7	685		715	3	1	1	1	0	0
2011-05-23	1	1	40	185	97	28.34	2.23				0	1	0	0	1	1	1		0	1	1	1	6.57	15.5		217	8.9	301	9.9	16	0.6			210	260	45	131		300	50	219	60	279	1	0	1	1	0	0
2013-12-08	1	1	53	167	73	26.18	1.84				0	0	0	0	0	1	0		1	1	1	1	11.4	14.9		286	7.7	116	6.2	17.6	0.8			151	256	36	93		67.63	40	18	52	70	1	0	1	1	0	0
2007-09-10	1	1	44	168	72	25.51	1.83	120	80	78	1	0	1		0	1	1			1	1	1	13.2	16	45.5	182		155		15.3	0.9	68	28	186	19	42	140	2749	304.8	1.82	70		255	1	0	1	1	0	0
2018-05-26	1	1	70	167	80	28.69	1.93	143	78	57	1	1	1		1	1	1			1	1	1	4.5	13.3	39.1	147		157		15.6	1.46	21	25	114	157	42	41	2744	316.8	50	90		240	1	0	1	1	0	0
2007-02-23	1	1	50	170	72	24.91	1.84	150	105	84	0	1	1		0	1	1			1	1	1	7.8	16	47.6	318		196		12.5	1.2	35	77	183	159	39	112	2494	134.8	4.02	40		760	1	0	1	1	0	0
2011-09-20	1	1	67	160	60	23.44	1.63				0	1	0	0	1	1	1		0	0	1	1	7.64	13.7		232	8.1	111	5.7	14	0.5			157	34	45	100		110.4	50	46	992	1038	1	0	1	1	0	0
2015-10-08	1	1	48	180	95	29.32	2.18	111	70	91	1	0	1		1	1	1			1	1	1	12.1	15.2	44.2	396		142		13.7	1.35	33	40	142	76	37	90	157	292	50	40		70	1	0	1	1	0	0
2011-11-23	1	1	66	170	71	24.57	1.83	110	70	58	1	1	1		1	1	1			1	1	1	7.6	14	41.5	194		62		12.9	1.3	27	33	188	95	34	135	532	40.1	1.06				1	0	1	1	0	0
2011-12-14	1	1	66	173	68	22.72	1.81				1	0	0	0	1	1	1		0	1	1	1	10.45	15		211	7.5	144	9999	16	0.9			159	57	64	46		72.5	50	52	490	542	1	0	1	1	0	0
2015-07-10	1	1	57	172	75	25.35	1.89	110	70	90	0	0	1		1	1	1			1	1	1	8.9	14.7	44.6	313		124		19.6	1.26	74	26	233	93	42	173	643	188	50	44		84	2	1	1	1	0	0
2014-03-02	1	1	58	170	72	24.91	1.84	140	90	100	0	1	0		0	1	1			1	1	1	10.4	15.2	44.4	185		380	9.9	14.7	1.5	26	27	170	179	41	93	132	236	0.04	57		98	1	0	1	1	0	0
2011-04-16	1	1	61	169	56	19.61	1.62				0	1	0	0	0	1	1		0	1	1	1	7.17	15		173	8.4	264	8.7	11	0.6			148	181	62	73		33	50	48	587	635	2	1	1	1	0	0
2010-12-18	1	1	71	160	55	21.48	1.56				0	1	0	1	1	1	1		0	1	1	1	13.53	13.8		306	8.4	198	7	14	0.6			164	116	35	115		105.5	50	54	238	292	1	0	1	1	0	0
2014-05-08	1	1	56	169	80	28.01	1.94				1	0	1	0	1	1	0		1	1	1	1	6.38	16		216	7.3	173	6.2	16.1	0.62			210	483	43	115		300	40	77	165	242	2	1	1	1	0	0
2015-02-05	1	0	78	165	62	22.77	1.69	145	78	67	1	1	1		0	1	1			1	1	1	12.7	13.4	37.6	177		146		53.8	1.24	29	18	146	99	44	82	82	13.8	10.2	52		221	2	1	1	1	0	0
2013-06-04	1	1	43	175	75	24.49	1.91	140	90	61	0	0	1		1	1	1			1	1	1	14	15.3	45.1	275		119		11.9	1	20	20	203	249	42	111	229	300	50	58		163	1	0	1	1	0	0
2008-11-04	1	1	47	168	67	23.74	1.77	120	70	72	1	0	1		1	1	1			1	1	1	14.7	15.6	45.5	197		109		11.5	0.8	218	63	122	68	35	73	1760	190.1	2.79	60		1435	1	0	1	1	0	0
2005-10-19	1	1	54	160	54	21.09	1.55	130	90	100	0	1	1		1	1	1			1	1	1	12.4	15.9	47.7	268		181	7.2	12.5	0.8	46	51	124	325	12	27	711	38.5	0.12	420		720	1	0	1	1	0	0
2007-02-27	1	1	39	165	60	22.04	1.66	162	95	103	0	0	1		0	1	1			1	1	1	15	16.2	48.6	255		87		10.2	1.6	49	28	254	97	54	151	1498	122.5	0.69	690		1190	1	0	1	1	0	0
2014-06-16	1	1	58	170	70	24.22	1.82	138	95	94	1	0	1		1	1	1			1	1	1	15.5	18.9	54.8	163		160		10.9	1	55	31	190	48	58	122	294	300	50	40		160	1	0	1	1	0	0
2008-04-12	1	1	55	176	68	21.95	1.82	119	75	82	1	0	0		1	1	1			1	1	1	1.32	15.4	49.2	188		166		25.3	1.2	26	27	156	27	40	110	3908	421	8.5	89		239	2	1	1	1	0	0
2008-06-23	1	0	73	155	65	27.06	1.67	119	76	65	0	1	1		0	1	1			1	1	1	8.7	10.8	30.8	213		173		31	1.4	19	12	178	148	39	109	1307	101.2	2.68	82		90	1	0	1	1	0	0
2014-04-19	1	1	64	167	62	22.23	1.7	160	80	88	0	0	1		1	1	1			1	1	1	10.4	13.2	40	140		121		15.8	1.3	22	11	224	121	46	154	2287	300	50	67		157	2	1	1	1	0	0
2014-12-18	1	1	66	162	62	23.62	1.67	120	70	86	0	0	1		0	1	1			1	1	1	5.6	14.8	45	182		80		12.4	0.99	28	16	220	51	51	118	348	275	50	51		248	3	1	1	1	0	0
2017-12-16	1		77	178	63	19.88	1.76	100	60	64	0	0	1		0	1	1			1	1	1	14	12.8	38.7	184		142		20.8	1.49	24	13	167	230	32	89	5131	708.9	50	67		191	2	1	1	1	0	0
2011-02-22	1	1	52	169	62	21.71	1.71				0	0	0	0	1	1	1		0	1	1	1	11.27	17.8		219	7.9	127	5.5	9	0.8			165	102	48	95		162	50	39	97	136	1	0	1	1	0	0
2011-11-17	1	1	43	173	71	23.72	1.85				0	0	0	0	1	1	1		0	1	1	1	9.8	16.4		401	7.7	142	9999	15	1.1			228	98	57	160		32.5	26.5	35	142	177	1	0	1	1	0	0
2007-02-12	1	1	50	173	75	25.06	1.9	165	112	77	0	0	1		1	1	1			1	1	1	16	16.3	42.7	260		144		15	1	13	22	143	132	39	78	4436	224.7	3.4	75		165	1	0	1	1	0	0
2011-12-16	1	0	74	155	53	22.06	1.51				1	0	0	0	0	1	1		0	1	1	1	7.83	14.8		190	9.7	96	9999	20	0.7			212	53	86	125		10.4	3.19	44	77	121	1	0	1	1	0	0
2012-02-17	1	1	46	170	57	19.72	1.64				0	0	0	0	1	1	1		0	1	1	1	14.23	16		293	7.7	100	9999	15	0.9			159	44	35	118		122.2	50	46	32	78	1	0	1	1	0	0
2012-03-29	1	1	67	168	62	21.97	1.7				0	0	1	0	0	1	1		0	1	1	1	10.41	14		330	7.3	110	9999	20	0.8			190	176	46	114		50.5	15.43	67	259	326	1	0	1	1	0	0
2011-05-30	1	1	55	168	67	23.74	1.77				0	0	0	0	1	1	1		0	0	1	1	8.84	13.3		261	7.6	112	9999	14	0.6			175	88	42	111		133.9	50	68	70	138	1	0	1	1	0	0
2014-03-02	1	1	53	171	75	25.65	1.89	161	100	93	1	0	1		1	1	1			1	1	1	9.9	14.9	42.2	209		142		16.2	1	86	97	216	135	42	147	937	300	50	67		97	1	0	1	1	0	0
2014-11-07	1	0	75	155	57	23.73	1.57	122	76	74	1	0	1		0	1	1			1	1	1	7.5	13.4	39.8	152		131		10.6	0.73	29	16	213	20	66	144	106	287.2	50	55		118	3	1	1	1	0	0
2013-07-14	1	1	34	180	78	24.07	1.97	117	65	64	0	0	0		1	1	1			1	1	1	18.3	13.4	41	226		106		8.9	1	130	31	159	46	50	100	1516	300	50	65		585	1	0	1	1	0	0
2007-07-09	1	0	66	147	56	25.92	1.51	114	82	56	0	0	1		0	1	1			1	1	1	13.1	13	37.8	284		158		18.8	0.9	21	16	138	118	35	80	2975	409.5	8.6	86			1	0	1	1	0	0
2008-07-14	1	1	63	170	69	23.88	1.81	107	72	86	1	0	0		1	1	1			1	1	1	16.7	11.6	32.6	372		114		18.7	1.2			145	77	55	78	1036	79.2	1.4	135			1	0	1	1	0	0
2011-02-28	1	1	52	170	82	28.37	1.97				0	0	0	0	1	1	1		0	0	1	1	15.16	14.9		360	7.2	109	6.9	16	0.7			196	123	47	136		102	21.5	44	210	254	1	0	1	1	0	0
2014-01-24	1	1	63	170	76	26.3	1.89	130	100	72	0	0	1		1	1	1			1	1	1	18.8	16.1	47.4	264		137		15.5	1.1	51	45	181	35	37	137	1565	500	0.67	51		996	2	1	1	1	0	0
2013-11-14	1	0	71	160	50	19.53	1.49				1	0	0	0	0	1	1		0	0	1	1	9.72	13.2		289	8.1	182	5.8	15.8	0.97			196	151	49	124		60.38	21.2	68	187	255	1	0	1	1	0	0
2014-06-02	1	1	43	175	80	26.12	1.97	130	80	88	1	0	1		1	1	1			1	1	1	7.6	14.6	42	228		163		22.2	1.5	42	80	196	237	35	113	1490	300	50	58		88	1	0	1	1	0	0
2012-02-12	1	1	52	170	68	23.53	1.79				0	0	0	0	1	1	1		0	1	1	1	13.27	15.5		233	9.7	148	6.2	20	0.67			226	202	48	144		272	50	29	101	130	1	0	1	1	0	0
2016-01-02	1	1	47	164	84	31.23	1.96	100	60	80	0	0	1		1	1	1			1	1	1	19.9	15.8	47.9	299		123		19.8	1.23	22	32	167	46	40	119	219	244	50	59		959	1	0	1	1	0	0
2008-02-26	1	1	40	170	70	24.22	1.82	151	88	79	1	0	1		1	1	1			1	1	1	15.1	14.9	42.3	321		171	6.4	16.3	0.9	24	20	209	237	34	128	946	59.5	1.05	180		285	3	1	1	1	0	0
2008-12-06	1	0	81	150	45	20	1.37	110	60	76	1	1	1		0	1	1			1	1	1	6	12.4	36.7	155				17.8	1	43	22	137	66	43	81	52	2.3	0.04	96		524	1	0	1	1	0	0
2014-09-27	1	1	57	169	63	22.06	1.72	95	86	91	0	0	1		0	1	1			1	1	1	11.4	14.4	43.8	315		158		15	1.13	29	36	202	250	31	121	852	300	50	80		90	2	1	1	1	0	0
2014-03-20	1	1	57	172	85	28.73	2.02				0	0	1	0	1	1	0		1	1	1	1	7.81	15.2		232	7.6	136	9999	12.7	1.01			174	153	32	125		130.3	40	53	87	140	1	0	1	1	0	0
2014-09-13	1	1	52	170	64	22.15	1.74	115	70	62	0	0	0		0	1	1			1	1	1	13.5	12.7	37.6	200		130		17.7	0.8	37	26	145	26	50	90	3599	300	50	70		183	1	0	1	1	0	0
2011-11-08	1	1	52	173	75	25.06	1.9	127	93	67	0	0	1		1	1	1			1	1	1	13.7	16.6	47.5	267		105		14.3	1.4	19	29	219	364	34	112	56	116	3.4	54		146	2	1	1	1	0	0
2006-08-30	1	1	67	168	64	22.68	1.73	130	79	109	0	0	0		1	1	1			1	1	1	10.5	15.1	43.4	264		229		20	1.4	30	26	121	207	42	116	169	26.9	0.5				2	1	1	1	0	0
2015-02-10	1	1	54	169	60	21.01	1.68	94	64	72	0	0	1		1	1	1			1	1	1	17.5	13.2	39.3	229		169		19.9	0.91	28	27	202	46	48	144	308	450	50	37		97	1	0	1	1	0	0
2012-04-29	1	1	48	167	73	26.18	1.84				0	0	1	0	1	1	1		0	0	1	1	19.58	13.8		292	7.9	147	9999	34	2.55			190	289	33	99		300	40	70	214	284	1	0	1	1	0	0
2015-03-26	1	1	62	172	75	25.35	1.89	160	100	86	0	0	1		1	1	1			1	1	1	7.2	11.6	36.1	367		141		14	1	29	15	193	92	41	134	780	151.5	50	44		104	3	1	1	1	0	0
2006-11-30	1	1	40	170	64	22.15	1.74	110	70	72	0	0	1		1	1	1			0	0	1	14.4	16.2	65.5	305		145		6.5	1	43		179	57	55	112	3583	560	13	15		45	1	0	1	1	0	0
2014-03-02	1	1	57	165	67	24.61	1.75	107	75	66	1	0	1		1	1	1			1	1	1	11.9	13.7	39.8	156		105		17.4	0.9	88	50	111	113	38	51	731	300	50	58		212	1	0	1	1	0	0
2014-06-04	1	1	46	170	64	22.15	1.74	109	51	68	0	0	1		1	1	1			1	1	1	8.4	15.4	45	434		96		11.4	1.2	80	106	195	129	39	129	361	125	50	60		138	1	0	1	1	0	0
2014-06-01	1	1	38	173	79	26.4	1.95	136	75	75	0	0	1		1	1	1			1	1	1	4.7	16.4	47.7	170		112		16.7	1.1	29	29	213	107	47	145	1214	300	50	600		800	1	0	1	1	0	0
2005-10-22	1	0	71	150	57	25.33	1.54	130	90	60	0	0	0		0	1	1			1	1	1	7.86	12.8	38.5	217		178		10.3	0.7	42	25	148	49	64	74	3372	500	2.8	60		150	1	0	1	1	0	0
2014-12-01	1	1	57	169	70	24.51	1.81	140	70	92	0	0	1		1	1	1			1	1	1	9.7	15.6	45.3	300		160		17.8	0.96	25	22	210	60	38	160	68	55.6	21	56		96	1	0	1	1	0	0
2013-03-01	1	1	54	172	75	25.35	1.89	140	82	97	0	0	1		1	1	1			1	1	1	11.1	14.2	41.7	187		153		16	1.2	30	34	234	112	48	163	89	57.9	14.5	65		140	1	0	1	1	0	0
2011-01-20	1	1	50	163	61	22.96	1.66				0	0	0	0	1	1	1		0	0	1	1	14.21	13.9		241	9.2	130	5.8	13	0.8			155	144	40	94		300	50	32	98	130	1	0	1	1	0	0
2006-07-22	1	1	72	162	83	31.63	1.93	140	90	68	1	0	0		1	1	1			1	1	1	13.5	14.4	42.5	239		86		18.9	1	22	13	161	73	44	102	490	66.6	0.7	115		825	2	1	1	1	0	0
2007-12-05	1	1	53	170	66	22.84	1.77	130	80	66	1	1	1		1	1	1			1	1	1	6.8	16.9	48.7	310		237	7.1	20.7	1.2	22	27	106	174	35	36	3779	243.6	4.8	60		140	2	1	1	1	0	0
2011-05-23	1	1	59	169	59	20.66	1.66				0	0	0	0	1	1	1		0	1	1	1	17.81	15.3		272	7.9	149	6.2	17	0.7			163	70	69	98		235.3	50	54	218	272	2	1	1	1	0	0
2016-03-20	1	1	59	175	80	26.12	1.97	116	70	78	0	1	1		1	1	1			1	1	1	9.4	14.1	42.5	215		298		14.5	1.11	18	20	171	111	31	132	292	126	50	59		239	1	0	1	1	0	0
2014-02-05	1	1	47	174	72	23.78	1.87	110	60	70	0	0	0		1	1	1			1	1	1	9.9	13.9	41.4	279		172		15	0.9	41	45	167	58	51	104	82	8	1.9	80		251	1	0	1	1	0	0
2014-10-29	1	1	60	164	62	23.05	1.68	120	70	82	0	0	1		1	1	1			1	1	1	11.5	12.8	38.5	217		114		11.9	0.91	29	18	182	50	43	129	615	32.8	40.9	76		136	1	0	1	1	0	0
2014-05-09	1	1	49	169	67	23.46	1.77				0	0	0	0	1	1	0		1	1	1	1	9.85	15.8		230	9.3	207	5.7	18.9	0.56			279	659	34	119		168.5	40	66	51	117	1	0	1	1	0	0
2007-12-08	1	1	46	175	75	24.49	1.91	101	70	80	0	0	1		1	1	1			1	1	1	14.1	16.2	46.5	243		87		11.5	1.1	22	34	219	165	38	149	276	17.2	0.38	83		93	1	0	1	1	0	0
2005-10-09	1	1	55	168	70	24.8	1.81	100	60	86	1	0	1		1	1	1			1	1	1	10.21	15.7	47.2	163		137		10.4	1	35	60	129	119	41	64	1585	170					1	0	1	1	0	0
2015-09-02	1	1	39	170	77	26.64	1.91	113	85	65	0	0	1		1	1	1			1	1	1	12.7	15.8	45.3	333		128		15.6	1.43	34	42	198	171	37	126	166	340	50	49		287	2	1	1	1	0	0
2013-04-04	1	1	39	180	87	26.85	2.09	137	90	62	0	0	1		1	1	1			1	0	1	14.3	15.3	46.5	259		133		23.4	1.1	15	24	216	60	37	167	96	44.7	18.6	74		94	1	0	1	1	0	0
2013-10-17	1	1	42	172	75	25.35	1.89	150	70	75	0	0	1		1	1	1			1	1	1	13.4	15.1	45.4	267		112		11.8	1	104	36	186	188	38	110	1409	300	50	40		470	1	0	1	1	0	0
2011-03-27	1	1	42	168	74	26.22	1.86				0	0	0	0	1	1	1		0	1	1	1	21.57	15.8		257	7	127	9999	14	0.8			191	191	29	124		300	40	44	96	140	1	0	1	1	0	0
2014-01-10	1	1	74	167	60	21.51	1.67				0	0	0	0	1	1	1		0	1	1	1	13.65	18		337	7.4	123	9999	8.5	0.34			307	197	45	210		119	38.6	66	9999	9999	1	0	1	1	0	0
2013-10-30	1	0	71	168	60	21.26	1.67	130	90	82	0	0	1		1	1	1			1	1	1	8.9	11.1	33.6	176		193		24.1	1.2	20	16	262	63	50	199	80	300	50	48		108	1	0	1	1	0	0
2015-05-15	1	1	61	178	82	25.88	2.01	130	80	68	1	1	1		1	1	1			1	1	1	12.5	13.8	41.3	250		277		16.3	0.9	29	28	168	22	41	122	653	18.7	5	39		99	1	0	1	1	0	0
2014-01-22	1	1	58	170	60	20.76	1.68	110	80	78	0	0	0		1	1	1			1	1	1	9.1	13.8	41.4	208		131		11.5	1.1	24	13	137	118	52	61	102	296.5	50	55		139	1	0	1	1	0	0
2006-07-12	1	1	49	175	65	21.22	1.78	150	90	68	0	0	1		1	1	1			0	1	1	17.64	14.6	43.4	255		140		17.3	1	27	18	157	67	38	106	178	10.73	0.43	85		240	1	0	1	1	0	0
2015-02-03	1	1	44	176	68	21.95	1.82	171	92	81	1	0	1		1	1	1			1	1	1	7.8	14.6	43.4	238		125		8.1	1.02	26	25	119	149	40	49	81	51	19	54		93	1	0	1	1	0	0
2006-07-07	1	1	41	172	67	22.65	1.79	130	80	96	0	0	1		1	1	1			1	1	0	11	13.3	42	230		146		10.6	1	18	15	147	92	47	82	1748	198.7	0.01	95		320	1	0	1	1	0	0
2016-01-19	1	1	48	170	55	19.03	1.61	128	82	94	1	0	1	0	1	1	0	1	0				17.88	16.7	49.3	251	90	128	5.6	17.4	0.58	450	85	201	72	55	121	4425	398.6	49.4	79	370	449	1	0	1	1	0	0
2015-10-30	1	1	58	169	82	28.71	1.96	142	108	97	1	0	1	0	1	1	0	1	0				17.18	16.3	44.2	268	83.5	165	5.5	9.5	0.7	53	53	234	95	36	176	12485	600	250	78	207	285	2	1	1	1	0	0
2014-01-13	1	1	65	171	70	23.94	1.82	173	103	103	0	0	0	0	1	1	1	0	0				11.66	17.7	50.7	176	81.1	117	5.6	14.3	1.17	364	102	201	77	57	117	4276	264.8	250	76	71	147	2	1	1	1	0	0
2013-09-01	1	1	57	162	71	27.05	1.79	99	74	58	1	1	1	0	1	1	1	0	0				10.98	16.7	49.4	294	78	184	7.6	16.9	1.31	24	39	272	189	35	215	6240	292	250	52	136	188	2	1	1	1	0	0
2013-11-04	1	0	65	153	60	25.63	1.6	150	90	79	0	0	0	0	0	1	1	0	0				10.19	13.4	38.7	430	51.2	157	6.2	11.4	0.86	20	17	225	171	42	157	4719	465.9	250	78	120	198	1	0	1	1	0	0
2014-10-20	1	0	70	140	50	25.51	1.39	113	93	97	1	1	0	0	0	1	0	1	0				8.42	11.8	35.3	192	70.8	129	7.3	21.1	1.08	78	72	129	21	34	75	632	34	42	49	900	949	2	1	1	1	0	0
2014-08-09	1	1	62	174	80	26.42	1.97	140	100	75	0	1	0	0	1	1	0	1	0				22.84	15.2	44	313	83	268	8.9	15.4	1.15	33	26	172	52	36	136	2460	341.5	250	70	210	280	2	1	1	1	0	0
2015-09-29	1	1	45	168	76	26.93	1.88	181	126	72	1	1	1	0	1	1	1	0	0				14.06	15.4	45	202	54.8	163	7.4	0	0.83	23	29	226	201	39	173	7132	314.5	250	52	163	215	2	1	1	1	0	0
2013-10-07	1	1	93	153	32	13.67	1.17	170	90	104	0	0	0	0	0	1	1	0	0				6.87	13.1	40.9	200	92.6	148	5.1	18.5	1.04	48	36	202	27	54	114	120	14.4	5.4	46	1440	1486	3	1	1	1	0	0
2013-10-07	1	1	55	170	79	27.34	1.93	188	72	91	1	0	0	0	1	1	1	0	0				13.11	16.5	50.7	272	74.1	154	5.9	13.8	1.24	28	35	181	116	33	130	9980	466.6	250	67	166	233	3	1	1	1	0	0
2013-08-11	1	1	62	170	73	25.26	1.86	94	70	64	1	1	1	0	0	1	1	0	0				12.2	13.2	40.5	222	78.3	254	6.3	20.9	1.19	99	39	117	52	56	54	8660	600	250	66	329	395	1	0	1	1	0	0
2011-10-29	1	1	53	170	72	24.91	1.84	135	90	77	0	0	1	0	1	1	1	0	0				12.66	16.5	48.7	185	76.1	109	5.4	10.9	1.13	29	32	229	148	48	154	4810	270.1	54.7	55	100	155	1	0	1	1	0	0
2016-05-22	1	1	55	182	95	28.68	2.19	165	113	88	1	1	1	0	1	1	0	1	0				9.37	15.1	43.3	248	68.4	180	7.2	10.8	0.86	22	34	163	443	36	91	2492	164.7	111.8	80	41	121	1	0	1	1	0	0
2016-03-15	1	1	72	165	55	20.2	1.59	176	106	88	0	0	0	0	1	1	1	0	0				6.75	14.8	43.4	174	31.8	132	5.6	0	1.03	35	23	226	55	44	154	3102	289.4	203.6	83	90	173	2	1	1	1	0	0
2015-10-13	1	1	50	173	68	22.72	1.81	184	100	82	0	0	0	0	1	1	0	1	0				12.56	15.6	46.4	212	61.9	108	5.6	0	0.81	38	24	168	41	49	93	1439	167	70.4	83	445	528	2	1	1	1	0	0
2014-04-11	1	0	66	148	55	25.11	1.5	120	70	72	1	0	1	0	0	1	1	0	0				8.14	13.6	39.1	221	53.5	199	5.9	14.5	0.79	20	15	199	16	44	232	6463	435	250	90	67	157	2	1	1	1	0	0
2011-07-15	1	1	41	165	64	23.51	1.71	144	101	80	0	0	1	0	0	1	1	0	0				13.23	17	48.6	228	87.8	114		15.9	0.99	51	24	277	416	43	156	3169	370		37	200	237	1	0	1	1	0	0
2009-08-08	1	1	52	174	90	29.73	2.09	130	90	60	1	0	1	0	1	1	1	0	0				17.37	14.7	42.9	288	87.7	174	5.9	20	1.48	26	35	242	136	31	164	2698	378		180	120	300	2	0	1	1	0	0
2010-08-19	1	1	57	176	89	28.73	2.09	133	90	72	1	1	0	0	1	1	1	0	0				10.8	13.5	40.3	230	69.9	208	7.7	10.6	0.95	32	39	116	109	31	65				29	720	749	2	1	1	1	0	0
2014-07-09	1	1	72	170	60	20.76	1.68	131	74	48	0	1	1	0	1	1	0	1	0				7.68	13.9	40.6	228	41	248	6.7	16.2	1.28	25	18	127	42	39	85	1052	112.5	45	40	60	100	2	1	1	1	0	0
2014-10-04	1	1	42	174	64	21.14	1.76	126	84	84	0	0	0	0	1	1	1	0	0				21.43	16.2	46.9	355	87.1	129	5.5	12.3	1.33	29	11	138	80	31	102	5930	324	250	80	49	129	1	0	1	1	0	0
2012-02-22	1	1	64	170	70	24.22	1.82	177	102	73	0	0	1	0	1	1	1	0	0				8.17	16.1	47	199	76.2	125	5.6	21.6	1.1	30	40	238	104	46	158	2097	225.8	69.8	37	360	397	1	0	1	1	0	0
2013-09-19	1	1	73	170	74.9	25.92	1.88	134	54	57	1	1	1	0	0	1	1	0	0				9.96	11.1	33.1	204	60.3	177	11.9	63.2	3.07	20	22	257	728	31	146	174	10.1	0.2	180	111	291	3	1	1	1	0	0
2009-12-05	1	1	52	174	68	22.46	1.81	122	96	77	1	0	0	0	1	1	1	0	0				8.62	16.5	47.7	222	44.5	100	5.6	13.9	1.28	25	37	186	90	43	97	5740	583		69	50	119	1	0	1	1	0	0
2010-05-18	1	1	49	165	72	26.45	1.82	146	108	84	0	1	0	0	1	1	1	0	0				15.78	15.7	47.1	247	79.8	115	5.3	18.7	0.9	454	93	206	42	38	140	6583	471	100	48	179	227	1	0	1	1	0	0
2012-06-13	1	0	59	155	46	19.15	1.41	159	97	68	0	0	1	0	1	1	1	0	0				9.71	16.6	48.5	234	69.9	125	5.8	12.3	0.81	34	43	299	174	38	180	6086	442.7		87	120	207	2	1	1	1	0	0
2011-06-19	1	1	56	161	65	25.08	1.7	121	88	63	0	0	0	0	1	1	1	0	0				6.71	16	48.3	245	82.2	186	5.6	20.1	0.89	209	38	186	144	55	58	5580	612	100	71	360	431	1	0	1	1	0	0
2014-05-22	1	1	70	170	73	25.26	1.86	145	92	65	0	0	0	0	1	1	1	0	0				5.62	13.2	37.9	183	65	115	4.8	16.3	0.97	20	19	165	499	23	66	1910	203.1	100.8	50	88	138	2	1	1	1	0	0
2011-11-30	1	1	46	170	62	21.45	1.71	115	77	87	0	0	0	0	1	1	1	0	0				17.07	14.6	42.5	334	80.8	118		13.5	0.88	42	44	213	61	49	162	6967	513.3		55	240	295	1	0	1	1	0	0
2011-05-28	1	1	64	165	80	29.38	1.91	150	90	102	1	0	0	0	1	1	1	0	0				13.58	17.4	47.7	287	85.9	124	5.2	19.4	0.87	35	25	168	292	40	71	6990	1365	100	62	83	145	1	0	1	1	0	0
2013-05-26	1	1	48	169	64	22.41	1.73	169	112	83	1	0	1	0	1	1	1	0	0				12.84	15.4	46.7	245	86.3	156	6.6	12.2	0.77	77	26	238	80	41	171	9420	600	250	78	240	318	2	1	1	1	0	0
2013-12-09	1	1	57	168	73	25.86	1.85	151	76	58	0	0	0	0	1	1	1	0	0				15.13	16.4	51	228	74.8	135	5.7	21.2	1.12	48	58	208	91	74	116	4042	509.2	167.5	80	600	680	1	0	1	1	0	0
2013-11-26	1	0	80	148	48	21.91	1.4	121	71	75	1	0	0	0	0	1	0	1	0				9.82	11.1	33.8	288	74.5	140	6.6	27	1.24	20	14	186	105	48	108	1103	95.8	52.4	40			2	1	1	1	0	0
2010-01-09	1	0	75	155	60	24.97	1.61	150	80	76	1	0	1	0	0	1	1	0	0				6.42	13.6	40.7	466	67.4	154	6	12.1	0.67	21	17	226	51	44	130	430	50.3		99	60	159	1	0	1	1	0	0
2013-05-19	1	1	49	169	81	28.36	1.95	106	47	56	0	0	0	0	1	1	1	0	0				9.76	19.9	57.6	131	47.3	92	5.5	9	0.93	193	334	165	177	17	113	2356	257.6	106.4	60	30	90	1	0	1	1	0	0
2009-05-16	1	1	64	167	67	24.02	1.76	136	87	67	1	1	0	0	1	1	1	0	0				7.5	14.1	40.4	211	76.3	221	7	15.7	1.23	29	29	241	212	39	103	2914	243		108	85	193	1	0	1	1	0	0
2009-09-02	1	0	62	156	47	19.31	1.43	109	64	67	0	0	0	0	0	1	1	0	0				14.21	10.8	31.7	308	29.3	139	5.8	13.8	0.77	29	19	196	125	43	128	3241	437		75	30	105	2	1	1	1	0	0
2009-07-03	1	1	59	180	60	18.52	1.73	160	90	67	0	0	0	0	1	1	1	0	0				9.49	16.5	47.7	359	43	115		13.7	1.15	27	20	201	107	37	125	1650	197	100	61		360	1	0	1	1	0	0
2011-02-22	1	0	62	154	63	26.56	1.64	143	67	78	1	1	0	0	0	1	1	0	0				8.1	11.1	33.3	300	59.7	351	10.9	19	0.98	19	17	121	76	61	44	556	58.9		52	120	172	1	0	1	1	0	0
2014-09-23	1	1	56	172	54	18.25	1.61	140	93	84	1	1	1	0	1	1	0	1	0				7.65	14.7	40	211	71.2	155	7.1	8.3	0.95	25	28	177	88	51	124	221	22.2	5.8	28	60	88	2	0	1	1	0	0
2014-10-17	1	1	38	174	37	12.22	1.34	210	140	90	1	1	0	0	1	1	0	1	0				11.63	16	44.6	212	75.1	315	8.5	10.3	0.6	38	15	193	161	47	131	3941	229.1	195	70	73	143	1	0	1	1	0	0
2013-06-23	1	1	33	177	76	24.26	1.93	135	83	82	0	0	0	0	1	1	1	0	0				16.66	16.6	50.8	293	63.4	154	5.3	9.3	1.3	48	43	146	165	49	81	4146	335.4	250	146	60	206	1	0	1	1	0	0
2009-10-27	1	1	53	169	59	20.66	1.66	112	70	62	0	0	0	0	1	1	1	0	0				10.01	13.6	39.8	305	40.5	194	5.8	15	1.24	33	21	159	63	43	110	1582	204		87	25	112	2	1	1	1	0	0
2009-10-07	1	1	45	159	62	24.52	1.65	134	100	107	1	1	0	0	1	1	1	0	0				17.38	15.6	44	225	84	248	7.5	20.9	1.09	276	98	169	37	48	104	8465	347	100	110	660	770	1	0	1	1	0	0
2013-10-26	1	1	52	160	58	22.66	1.61	187	110	80	1	0	1	0	1	1	1	0	0				11.71	16.5	46.5	254	80.1	174	5.7	16.6	0.94	28	44	238	146	60	144	6671	519	250	68	120	188	1	0	1	1	0	0
2016-04-02	1	1	51	175	80	26.12	1.97	105	51	84	1	1	1	0	0	1	0	1	0				10.78	14.3	39.2	218	43.9	181	7.6	0	1.39	35	41	117	51	40	78	5649	405.4	250	72	320	392	1	0	1	1	0	0
2010-06-07	1	1	37	165	69	25.34	1.78	160	100	78	0	0	1	0	1	1	1	0	0				13.25	14.8	44.3	228	81.7	135	5.9	9.3	1.14	64	59	265	282	52	172	4834	365	100	89	180	269	1	0	1	1	0	0
2014-06-03	1	1	50	168	68	24.09	1.78	113	76	84	0	0	1	0	1	1	1	0	0				10.71	17.9	49.2	55	72.8	127	5.5	19.3	1.13	23	35	197	120	36	127	6117	600	250	66	60	126	1	0	1	1	0	0
2014-06-25	1	1	45	176	77	24.86	1.94	165	118	100	0	1	1	0	1	1	1	0	0				11.45	18.4	52.3	62.2	62.2	253	9.4	15.2	1.05	20	22	221	183	49	161	4247	275.8	173.5	60	128	188	1	0	1	1	0	0
2012-04-20	1	1	38	170	85	29.41	2	142	77	106	1	0	0	0	1	1	1	0	0				22.25	17.4	52.1	276	86.5	184	6.4	11.9	1.15	34	36	184	226	40	115	6429	662	250	64	141	205	1	0	1	1	0	0
2009-08-27	1	1	55	175	65	21.22	1.78	120	62	132	0	1	0	0	1	1	1	0	0				15.2	14.8	45.5	255	58.7	324	5.3	20.3	1.08	78	46	171	109	55	124	12710	636	100	83	240	323	1	1	1	1	0	0
2012-05-05	1	1	52	178	74	23.36	1.91	85	57	60	0	1	0	0	1	1	1	0	0				18.36	15.4	46.2	326	81.5	137	7.1	14.8	0.86	36	20	214	135	41	107	3824	338.6	123.7	81	124	205	1	0	1	1	0	0
2010-12-20	1	1	72	168	55	19.49	1.6	136	82	90	0	0	0	0	0	1	1	0	0				9.83	14.6	43.1	193	76.2	125	4.9	13.8	0.87	27	22	167	90	58	87	4166	424		90	540	630	1	0	1	1	0	0
2012-11-22	1	1	70	176	62	20.02	1.74	150	80	77	0	0	0	0	1	1	1	0	0				10.05	15.5	45	241	51.9	141		14.4	0.95	30	33	175	121	37	103	4563	417.8	250	65	120	185	2	1	1	1	0	0
2012-04-08	1	1	53	168	77	27.28	1.9	150	100	106	0	0	1	0	0	1	1	0	0				8.57	17.3	51.8	284	60	188	5.1	12.9	1.13	34	27	202	83	48	103	2010	195.9		72	120	192	2	0	1	1	0	0
2016-02-04	1	1	54	165	51	18.73	1.53	148	92	55	1	1	0	0	1	1	1	0	0				13.99	15.6	44.9	280	54.5	233	7.4	0	0.92	14	12	206	52	44	143	2649	277.1	139.4	68	127	195	1	0	1	1	0	0
2012-09-11	1	1	31	175	88	28.73	2.07	137	87	78	0	0	0	0	1	1	1	0	0				10.64	16.4	46.6	281	45.6	116	5.3	15.7	1.24	43	40	206	269	36	105	261	22.8	3.7	80	145	225	1	0	1	1	0	0
2010-09-16	1	1	61	160	60	23.44	1.63	163	100	54	1	1	0	0	1	1	1	0	0				10.84	14.5	44.1	263	58.3	267	5.9	21.2	0.82	24	23	170	64	33	109	9297	528	100	50	108	158	1	0	1	1	0	0
2009-09-10	1	1	58	178	93	29.35	2.14	119	80	81	0	0	1	0	1	1	1	0	0				11.07	16.7	48.5	244	49.9	125	6	10.6	1.02	21	30	199	42	31	143	357	29.1	9.3	57	30	87	2	0	1	1	0	0
2009-06-24	1	1	45	169	65	22.76	1.75	120	80	78	0	0	0	0	1	1	1	0	0				14.12	15.6	44.5	257	52.5	162		14.2	1.22	20	17	189	36	45	123	7804	946	100	55	60	115	1	0	1	1	0	0
2013-06-06	1	1	65	160	59	23.05	1.62	108	75	92	1	1	1	0	1	1	0	1	0				10.51	14.2	41	211	47.2	159	7	17.7	0.96	30	47	157	21	46	107	2712	256.4	121.9	87	158	245	1	0	1	1	0	0
2014-02-01	1	1	45	166	80	29.03	1.92	147	75	102	0	0	1	0	1	1	0	1	0				6.17	17.7	51.2	170	44.3	151	6.3	14.1	1.39	29	48	210	180	43	126	6598	315.6	250	62	228	290	1	0	1	1	0	0
2013-11-08	1	1	61	170	70	24.22	1.82	120	80	88	0	0	0	0	1	1	0	1	0				14.35	14.5	43	222	81.7	163	5.6	23.5	1.03	440	80	177	65	38	122	3417	161	109.9	61	174	235	2	1	1	1	0	0
2009-09-04	1	1	54	160	70	27.34	1.76	100	60	70	0	0	0	0	1	1	1	0	0				20.82	16.6	47.4	274	82.8	132	5.6	9.4	1.1	498	95	208	66	39	123	3846	423	100	298	420	718	1	0	1	1	0	0
2013-07-21	1	1	66	176	77	24.86	1.94	147	100	92	1	0	1	0	0	1	1	0	0				7.78	16.6	47.7	222	42.7	147	5.5	14.4	0.99	38	38	205	213	45	108	2847	226.4	191	73	55	128	3	1	1	1	0	0
2013-05-24	1	0	66	148	58	26.48	1.54	138	82	87	1	0	1	0	0	1	0	1	0				13.26	13.2	39.6	286	30.6	195	6.1	15.5	0.81	59	30	200	37	40	144	5480	600	250	61	64	125	1	0	1	1	0	0
2009-10-06	1	0	69	149	50	22.52	1.44	120	80	85	1	1	1	0	0	1	1	0	0				9.65	16.1	47	251	74.2	204	6.4	16.6	0.76	69	45	253	102	57	195	336	28.2	35.6				1	0	1	1	0	0
2009-08-10	1	1	56	171	73	24.96	1.86	96	60	86	0	0	0	0	1	1	1	0	0				12.34	9.1	31.5	440	31	142		16.5	1.13	16	15	174	54	38	127	721	75.7		63	40	103	1	0	1	1	0	0
2016-06-24	1	1	44	170	80	27.68	1.94	152	102	87	0	0	1	0	1	1	0	1	0				12.42	17.7	51.1	195	77.3	150	5.9	0	0.96	63	117	227	230	34	168	446	40.1	12.4	104	171	275	1	0	1	1	0	0
2010-06-08	1	1	39	173	75	25.06	1.9	130	70	78	0	1	0	0	1	1	1	0	0				15.48	16.6	49.6	204	83.3	261		18.3	0.91	23	13	188	128	42	129	5332	816	100	61	242	303	1	0	1	1	0	0
2011-08-28	1	1	48	168	68	24.09	1.78	136	80	61	0	0	1	0	1	1	1	0	0				15.79	14.3	42.3	271	71.8	159	6.5	18.3	1.02	34	48	215	145	39	135	6601	355.6		68	92	160	1	0	1	1	0	0
2016-05-22	1	1	54	170	92	31.83	2.08	183	117	107	0	1	1	0	1	1	1	0	0				10.62	14.6	43.2	257	65.9	243	9.6	0	0.9	119	28	261	7	50	190	1140	58	33.4	73	357	430	2	1	1	1	0	0
2014-04-18	1	1	61	173	72	24.06	1.86	112	62	71	1	0	0	0	1	1	1	0	0				10.71	14.1	39.3	229	46.9	148	5.2	14.3	0.99	22	19	129	57	33	75	2723	299.1	97.6	34	40	74	1	1	1	1	0	0
2009-06-27	1	1	58	175	79	25.8	1.96	127	83	67	0	0	1	0	1	1	1	0	0				11.65	15.2	45	448	47.8	108	6	18.1	1.3	19	17	289	19	55	234	688	101		75	30	105	2	1	1	1	0	0
2011-04-13	1	1	39	178	90	28.41	2.11	155	89	84	0	0	1	0	1	1	1	0	0				9.85	16.2	45.8	243	39.4	121	5.3	17.8	1.1	21	37	156	228	34	91	3897	263		56	44	100	2	1	1	1	0	0
2013-08-05	1	1	45	170	73	25.26	1.86	125	81	65	0	0	1	0	1	1	1	0	0				13.31	16.3	47.8	250	49.2	129	6.3	22.6	1.19	18	15	117	52	56	54	827	58.8	31.5	40	63	103	1	0	1	1	0	0
2010-05-16	1	1	52	168	73	25.86	1.85	130	80	64	1	0	0	0	1	1	1	0	0				15.87	15.5	47.1	386	63.2	115	5.3	23.5	1.11	38	23	184	61	36	111	4951	395		90	60	150	2	1	1	1	0	0
2011-09-07	1	1	53	175	76	24.82	1.92	138	86	70	0	1	0	0	1	1	1	0	0				11.32	15.6	46.9	283	55.5	163	8	19.6	1.03	23	49	173	47	31	120	996	76.2	17.4	61	72	133	1	1	1	1	0	0
2013-08-13	1	1	43	170	75	25.95	1.88	118	75	75	1	0	1	0	1	1	1	0	0				11.18	17.1	50.9	214	60.8	131	5.2	25.8	1.53	31	48	195	291	30	134	5230	406	250	30	44	74	2	1	1	1	0	0
2013-10-14	1	1	49	162	72	27.43	1.8	99	70	101	0	0	1	0	0	1	0	1	0				10.64	15.5	44.6	268	70.1	138	6.7	12.3	1.24	73	76	240	223	44	144	2861	220.2	166	123	48	171	1	0	1	1	0	0
2013-06-08	1	1	47	173	73	24.39	1.87	123	68	102	1	1	0	0	1	1	1	0	0				10.75	15.5	44.5	230	50.2	294	9.6	15.7	1.11	29	54	202	184	32	123	492	43.2	19.2	58	40	98	1	0	1	1	0	0
2012-09-03	1	1	48	176	68	21.95	1.82	148	104	78	0	0	1	0	1	1	1	0	0				14.42	14	39.9	299	39.6	129	5.4	8.6	1	31	20	203	206	42	137	5205	461.7		77	15	92	1	0	1	1	0	0
2010-01-09	1	1	61	168	60	21.26	1.67	130	80	54	0	1	0	0	1	1	1	0	0				5.6	14.8	40.8	203	48.4	226	7.3	16.4	1.04	43	38	142	81	36	66	190	14.6	7.1	74	153	227	3	1	1	1	0	0
2013-05-22	1	0	56	150	58	25.78	1.55	124	80	82	1	0	0	0	0	1	0	1	0				9.49	14	42.5	221	53.8	152	6.3	15.2	0.69	37	30	210	188	50	128	489	82.6	9.9	41	224	265	1	0	1	1	0	0
2014-05-12	1	1	46	187	91	26.02	2.17	120	77	92	0	0	0	0	1	1	0	1	0				17.43	15.5	44.7	280	69.5	110	5.5	14.9	1.21	250	66	206	114	32	112	2390	96.7	119.8	60	114	174	1	0	1	1	0	0
2014-05-30	1	0	81	152	56.5	24.45	1.54	128	72	111	1	0	1	0	0	1	0	1	0				20.67	6.9	23.4	483	92.2	230	6.1	47.6	1.45	249	51	151	58	53	78	3727	162	201	65	210	275	1	0	1	1	0	0
2011-03-25	1	1	47	178	85	26.83	2.05	145	111	94	1	1	1	0	1	1	1	0	0				10.57	16.4	46.3	223	85	140	6.7	11.8	0.78	100	29	257	153	38	223	4928	487	100	55	210	265	2	1	1	1	0	0
2016-05-09	1	1	51	176	86	27.76	2.05	150	93	94	1	0	0	0	1	1	1	0	0				13.29	15.6	44.3	202	87.1	145	5.8	15.9	0.83	52	46	218	81	58	140	2775	306.6	144.1	65	287	352	2	1	1	1	0	0
2016-06-14	1	1	54	173	78	26.06	1.94	182	112	68	1	1	0	0	1	1	0	1	0				10.26	16.9	49.1	202	73.1	190	6.6	0	0.88	19	19	193	41	46	137	1793	259.3	58.2	61	60	121	1	0	1	1	0	0
2014-02-17	1	1	51	167	51	18.29	1.54	128	76	71	0	0	1	0	1	1	0	1	0				9.95	15.1	43.7	237	34.4	119	5.6	15.2	1.12	24	17	203	90	52	139	311	18.8	8.9	73	60	133	1	0	1	1	0	0
2010-01-04	1	1	43	174	65	21.47	1.77	127	90	93	0	0	1	0	1	1	1	0	0				11.55	13.9	41.8	306	44.3	159		14.2	0.96	26	23	224				643	116		69	110	179	1	0	1	1	0	0
2010-01-05	1	1	45	170	78	26.99	1.92	135	80	100	1	0	1	0	1	1	1	0	0				14.57	16	46.9	292	72.3	107		15.6	0.98	23	14	225	103	53	135	3113	290	60.6	57	132	189	2	0	1	1	0	0
2013-12-16	1	1	39	174	82	27.08	1.99	118	82	65	1	1	0	0	1	1	1	0	0				9.51	14.9	43.1	232	45.3	262	9	12.5	0.85	18	28	127				790	70.6	23	51	171	222	1	0	1	1	0	0
2011-03-26	1	1	45	168	68	24.09	1.78	153	93	73	0	1	1	0	1	1	1	0	0				17.87	18.2	52.8	257	65.5	128	6.8	18.3	1.03	49	63	224	169	42	136	3990	464	36.5	71	194	265	3	1	1	1	0	0
2010-11-02	1	1	43	170	67	23.18	1.78	117	67	80	1	0	1	0	1	1	1	0	0				12.35	16.8	47.9	234	48.2	132		19.1	1.03	70	40	232	129	37	168	762	133		71	37	108	1	1	1	1	0	0
2014-10-05	1	1	49	167	57	20.44	1.63	155	109	79	1	0	1	0	1	1	0	1	0				15.53	14	42.3	365	84.3	212	6.1	17.1	0.74	41	29	209	58	48	163	1670	121.1	72.3	55	353	408	2	1	1	1	0	0
2014-04-03	1	1	54	170	77	26.64	1.91	166	90	74	1	1	1	0	1	1	0	1	0				8.93	15	44.4	239	59.2	202	6.6	11.8	0.92	26	24	167	33	40	102	2952	228	250	68	211	279	3	1	1	1	0	0
2014-04-23	1	1	63	148	59	26.94	1.56	110	62	80	0	0	0	0	1	1	0	1	0				15.45	12.2	36.1	281	59	128	5.4	19.5	0.78	36	24	199	39	73	137	2681	333	104.9	68	60	128	1	1	1	1	0	0
2009-08-07	1	1	40	170	72	24.91	1.84	132	83	62	0	0	0	0	1	1	1	0	0				9.51	16.2	48.3	311	39.9	160	6.3	20.3	1	38	30	177	204	43	121	142	8.1	3	42	95	137	1	0	1	1	0	0
2011-11-01	1	1	45	175	72	23.51	1.87	160	109	81	0	0	0	0	1	1	1	0	0				17.08	16.1	48.1	222	50.1	96	5.6	9.3	0.78	23	25	175	80	41	113	1948	101.5	22.4	55	40	95	1	0	1	1	0	0
2015-10-27	1	1	70	165	67	24.61	1.75	167	82	69	0	0	0	0	1	1	0	1	0				6.13	13.1	39.2	299	41.4	119	5.7	9.1	0.69	71	10	173	207	34	120	681	70.9	41.1	69	127	196	1	0	1	1	0	0
2014-06-21	1	1	48	167	71	25.46	1.81	160	90	90	0	0	1	0	1	1	0	1	0				14.29	15.9	46.7	290	85.1	118	5.4	11.7	0.85	33	13	172	95	40	134	3011	232.3	160.9	68	355	423	2	1	1	1	0	0
2014-09-18	1	1	52	168	73	25.86	1.85	131	85	88	0	0	0	0	0	1	0	1	0				5.83	15	44.4	177	58.6	125	5.5	14.1	1.39	36	33	178	77	38	114	979	73.2	78	80	60	140	3	1	1	1	0	0
2013-07-18	1	1	42	172	81	27.38	1.97	126	87	111	1	0	0	0	1	1	1	0	0				13.65	15.6	43.8	248	67.4	150	6	21.5	1.43	57	87	214	468	34	99	3388	281.3	95.7	45	60	105	2	0	1	1	0	0
2015-05-04	1																																													1	1	0	0
2013-12-11	1	1	64	171	60	20.52	1.69	140	90	80	1	0	0	0	1	1	1	0	0				9.76	14.7	42.5	209	53.6	112	4.7	7.4	0.79	23	15	162	43	51	96	109	10.4	0.8	61	91	152	1	1	1	1	0	0
2014-04-20	1	1	58	164	64	23.8	1.71	137	91	79	1	0	1	0	1	1	0	1	0				5.52	14.1	41.1	150	66.6	115	5.2	17.1	0.74	38	30	170	65	64	99	282	5.8	0.5	180	313	493	2	1	1	1	0	0
2013-11-04	1	1	59	178	76	23.99	1.94	99	54	63	0	1	0	0	1	1	0	1	0				12.5	16.3	46.4	195	40.7	327	9	20.4	1.07	30	48	173	187	33	86	6870	600	250	60	67	127	1	0	1	1	0	0
2013-08-25	1	1	50	170	69	23.88	1.81	96	67	78	0	0	0	0	1	1	1	0	0				9.18	13.8	40.5	285	49.3	117	5.5	17.5	1.03	25	29	194	192	33	124	3531	388	190.2	59	45	104	2	1	1	1	0	0
[truncated: 102 more columns]
